# Supplementary material for: An Integrated Taxonomic Approach Points towards a Single-Species Hypothesis for Santolina (Asteraceae) in Corsica and Sardinia
Source: Biology (Basel). 2022 Feb 23;11(3):356. doi: 10.3390/biology11030356 (PMC8945001; doi:10.3390/biology11030356)
Supplement: Supplementary file 1 [file biology-11-00356-s001.zip]

Archive with 1 entries (1 files):
- biology-1524779. Supplementary.pdf
